# Supplementary material for: The Natural Killer Cell Landscape in the Natural History of Hantavirus Cardiopulmonary Syndrome in a Chilean Cohort
Source: Viruses. 2026 Jun 27;18(7):712. doi: 10.3390/v18070712 (PMC13431568; doi:10.3390/v18070712)
Supplement: Supplementary file 1 [file viruses-18-00712-s001.zip]

Archive with 1 entries (1 files):
- viruses-4373506-supplementary.pdf
